# Supplementary material for: The role of multislice computed tomography (MSCT) angiography in the diagnosis and therapy of non-occlusive mesenteric ischemia (NOMI): Could MSCT replace DSA in diagnosis?
Source: PLoS One. 2018 Mar 1;13(3):e0193698. doi: 10.1371/journal.pone.0193698 (PMC5832260; doi:10.1371/journal.pone.0193698)
Supplement: S1 Table — S1a (Sheet 1) Data Collection: Imaging. Sheet 1 of Table 1 contains information on the available examinations (CT and DSA), a therapy, if available, and the temporal context of the therapy. S1b (Sheet 2) Evaluation CT/DSA. Sheet 2 of Table 1 contains information on the vessel diameters determined by means of DSA and CT, as well as the indirect CT-signs. (XLSX) [file pone.0193698.s001.xlsx]

## Sheet: Blatt1
Age	Anamnese	OP/Endoskopie	Laktat	Katecholamine	Angio-DM	CT prox.AMS	DM prox. AMS	CT mittl. AMS	DM mittlere AMS	CT dist.AMS	DM dist. AMS	CT prox.VMS	DM prox.VMS	CT prox.AMI	DM prox. AMI	subjekt.Gefäßweite	subj.Gefäßkontrastierung	sekundäre Zeichen: ja	Angio-Diagnose NOMI	CT-Diagnose NOMI	CT pre IR	DSA pre IR	Laparotomy	Therapy	CTA post IR	DSA post	Exitus	Explanations additional imaging	normal vessel diameter comparison
78	kardiogener Schock bei RIVA/RCA-Verschluss	0	1	1	eng	5,8/7,8	38.2	5,3/6	24.1	4,5/4,9	17.3	8,0/10,2	59.9	1,5/2,9	3.5	3	2	7	1	1	0	0	0	Ilomedin continuous infusion	0	1	1	2009-09-05	DSA
78	pAVK, Z.n.Bypass, V.a.septischen Schock, Ischämie mit Darmperforation	1	1	1	eng	5,1/6,0	24.1	2,4/3,4	6.5	1,4/1,9	2	0	0	1,0/1,8	2.2	3	2	6	1	1	0	0	1	Ilomedin continuous infusion	0	0	1		x
67	Z.n.LTX am 17.12.9 und Re-LTX am 22.12.9; Leberzirrhose	0	1	1	segmentale Schwankungen	5,5/6,6	28.4	3,9/5,2	16.5	2,9/4,2	9.8	5,5/7,8	34.4	1,4/2,1	2.4	4	3	3	1	1	1	0	0	Balloondilatation	0	0	1	pre CTA Abd	CT
81	Z.n.ACB-OP, aktuell Erbrechen, Ileus	0	1	1	fraglich eng	7,0/7,4	40	6,8/7,1	38.5	4,2/4,5	14.9	0	0	3,9/4,7	14.3	3	3	6	2	2	0	0	0	Nimotop iv	0	0	0		x
73	Z.n.AKE und ACB, Laktat konstant 0,7, Bauch gespannt	0	0	0	deutliche periphere Enge	4,7/6,3	23.2	5,2/6,2	25.9	3,7/4,2	11.9	9,4/10,6	75.9	2,9/3,3	7.9	1	1	0	2	0	0	0	0	Prostavasin ia 24h	0	1	0	first day post intervention persisting NOMI	DSA
77	CLL-Erstdiagnose, Tumorlyse, ANV, paralyt.Ileus	0	0	1	deutlich verengt	6,0/8	38.7	6,5/7,4	36.8	4,3/4,8	15.7	8,9/10,1	69.8	2,1/2,4	3.9	2	2	5	1	1	0	0	0	Prostavasin ia 24h	0	1	1	2 days post intervention slightly recurrent	DSA
79	Z.n.NTX, akute Rechtsherzbelastung	0	1	1	deutliche Enge	5,5/6	25.5	4,2/4,7	15.7	3,8/4,2	12.2	6,6/8,0	39.9	1,7/2,0	2.5	4	3	6	1	1	0	0	0	Ilomedin Dauerperfusion 24h	0	0	1	Therapy refused	x
60	CVVH, Z.n. LVAD	0	1	1	regelrecht	7,9/8,4	52.4	6,6/7,4	37.3	4,5/5,1	18.6	8,7/11,1	77	2,9/3,4	8.1	3	2	2	0	0	0	0	0	0	0	0	1		x
60	CVVH, Z.n. LVAD	0	1	1	keine eindeutige Enge	4,8/5,4	20	3,9/4,3	13.4	1,4/1,8	1.9	9/11,0	78.5	1,8/2,2	3	3	2	5	0	2	1	0	0	0	0	0	1	pre CTA as a comparison	CT
77	Z.n.AKE, CK-Anstieg >5000	0	0	0	Enge der Splanchnikusgefäße	3,4/3,6	9.7	2,4/2,8	5.2	1,1/1,2	1	0	0	2,7/3,2	6.9	3	2	4	1	2	0	0	0	Papaverin continuous infusion	0	0	0		x
63	Z.n.HTX am 19.7.10 bei ischämischer Kardiomyopathie; aktuell Laktaterhöhung, druckschmerzhaftes Abdomen	0	1	1	verengt	4,3/6,3	22.9	3,8/4,0	12	2,8/3,2	7.2	0,8/1,05	8.2	0	0	4	2	6	1	2	1	0	0	Papaverin continuous infusion	1	0	1	CTA Abd 12 days post intevention	CT
59	postoperativ nach Kolektomie bei tox.Megacolon, VZV-Sepsis	1	1	1	verengt	3,4/4,1	10.7	2,5/2,8	5.6	1,0/1,2	0.8	13,8/16,1	171.3	0,5/1,1	0.5	3	3	4	1	2	1	0	0	Prostavasin ia 24h	0	0	1	pre CTA Abd	CT
82	Z.n.ACB-OP, akutes Abdomen, CK- und Laktat-Erhöhung	0	1	1	verengt	6,4/7,3	36.2	3,0/5,7	16.6	3,4/4,0	9.9	11,6/13,4	125.2	3,3/3,7	9.3	3	2	6	1	2	0	0	0	Prostavasin ia 24h	0	0	0		x
87	keine Ischämiezeichen	0	1	1	eng	6,4/7,0	35.6	3,8/4,6	14.3	4,1/4,3	13.9	7,7/8,7	52.2	3,7/5,1	14.1	3	2	5	1	2	0	0	1	Prostavasin ia 24h	1	1	0	DSA first day post intervention, CTA Abd 3 days post intervention: in both significant decrease of NOMI	DSA/CT
75	kardiogener Schock, aktuell starke Bauchschmerzen, Laktatanstieg, 2 segmentale Darmgangränabschnitte Duodenum	1	1	1	eng, V.a. Kalibersprung	6,9/7,3	39.3	7,2/7,8	44.7	3,9/4,8	15.3	9,6/11,3	81.7	0,6/0,8	0.4	4	4	5	1	1	0	0	1	Papaverin continuous infusion	0	1	1	DSA 2 days post intervention: recurrent NOMI, Dissection EIA	DSA
48	MKE (notfallmässig), V.a.MRSA-Sepsis, hochdosiert katecholaminpflichtig gespanntes Abdomen	0	1	1	eng	4,2/4,7	15.8	3,3/3,7	9.9	2,7/3,1	6.9	12,2/14,6	142.2	1,6/2,0	2.6	4	3	6	1	1	0	0	1	Prostavasin ia 24h	1	0	0	CTA Abd 6 months post intervention: Bridenileus with intestinal wall edema and free air	CT
73	Z.n.LTX, Duodenumleckage, subhepatischer Abszess, Minderdurchblutung, keine segmentale Ischämie	0	1	1	eng	3,6/4,9	14	3,1/3,5	8.7	1,7/2,0	2.7	7,8/12,5	80.1	0	0	3	2	6	1	1	0	0	1	Papaverin continuous infusion	0	1	1	DSA first day post intervention: persiting NOMI	DSA
91	Z.n.MKE und TKE, Laktaterhöhung	0	1	1	Engstellung Hauptast und Segmentarterien	5,6/6,5	29.1	3,7/4,0	11.4	2,9/3,2	7.2	7,4/8,3	46.3	0	0	4	3	6	1	1	0	0	0	Prostavasin ia 24h	0	0	1		x
74	Z.n. ACVB-OP, ECMO-Umkanülierung auf A.subcl.li.und V.fem.re., CK-Erhöhung	0	0	0	etwas kaliberschwächer	4,4/5,2	18.2	4,7/5,2	18.9	4,0/4,3	13.6	9,9/10,8	83.4	1,1/1,6	1.3	3	2	5	2	2	0	0	0	Prostavasin ia 24h	0	1	1	DSA same day idem, 3 days post complete recurrence	DSA
51	LVAD-Implantation, Anstieg Leberenzyme+ CK, V.a. Rechtsherzversagen, gräulich livide gefärbter Darm, keine Nekrosezeichen	0	1	1	hochgradige Enge	3,9/4,8	15.2	2,0/2,9	4.9	1,0/1,1	0.8	5,8/8	39.9	0	0	4	3	6	1	1	0	0	1	Prostavasin ia 24h	1	1	1	CTA Abd 5 days post intervention, DSA 3 and 5 days post intervention	DSA/CT
61	Z.n.KMT im Januar, bek.GvHD des Darms (AML)	0	1	0	Engstelle	4,0/4,4	13.8	4,4/5,1	17.1	0,9/1,0	0.7	5,9/7,0	31.8	1,2/1,5	1.5	3	2	6	1	1	0	0	0	Prostavasin ia 24h	0	1	1	DSA first und second day post intervention	DSA
50	Z.n.Baumsturz auf den Patienten, Intensivpatient, Z.n. Mediateilinfarkt, fehlende Peristaltik	1	1	1	höchstgradige Engstellung	6,6/8,7	44.3	3,0/3,6	8.4	1,5/2,3	2.9	4,3/7,3	24.2	0	0	3	3	5	1	1	0	0	1	Prostavasin ia 24h	1	0	1	CT Abd 5 days post intervention: persisting NOMI; 1,5 months post intervention Relap with compl. Intestinal ischemia with decision to stop therapy	CT
47	septischer Verlauf einer Portinfektion, vorbekannt Pankreatitis, Darmschlingenerweiterung	0	1	1	maximale Vasokonstriktion	3,4/4,0	10.5	2,4/2,9	5.7	3,0/3,2	7.5	5,8/7,0	32.6	0	0	4	3	5	1	1	0	0	0	Prostavasin ia 24h	0	0	1		x
79	Z.n.AKE, V.a. Lungenversagen	1	1	1	schwere Vasospasmen	5,4/6,1	26.5	1,7/2,2	2.9	0,4/0,6	0.2	8,1/9,2	60.4	1,2/1,9	1.7	3	2	5	1	1	0	0	1	Prostavasin ia 24h	1	0	1	CTA Abd 3 days post intervention persisting NOMI	CT
28	Polytrauma	0	1	0	eingeschränkte Beurteilbarkeit eher geringer bildmorph.Befund	3,7/4,4	12.7	0,2/0,2	0	0,2/0,2	0	1,6/2,6	3.5	0	0	3	1	2	2	2	0	0	0	Prostavasin ia 24h	1	0	0	CTA Abd 9 days post intervention: complete recurrence of NOMI	CT
88						4,6/5,2	18.6	4,9/3,9	15.8	3/3,4	5.9	11,8/7,6	68.5			3	2	7	1	1	0	0	endoscopy	Prostavasin ia 24h	1	1	1	DSA 1 day post intervention slightly recurrent NOMI, 2 days post intervention complete recurrence; CTA Abd 8 days and 3 weeks post intervention without NOMI	DSA/CT
83						5,3/4,3	11.9	3,5/3,3	9.2	3,2/2,9	6.6	10,1/11,2	106.4			3	2	8	1	1	0	0	1	Prostavasin ia 24h	0	1	1	DSA 4 day post intervention: without NOMI	DSA
80						4,2/4,2	22.4	2,3/1,9	5.6	1,8/1,5	2.7	7,1/8,9	47.4			3	3	7	1	1	0	0	1	Prostavasin ia 24h	1	0	1	CTA Abd first day post intervention: persiting NOMI	CT
77						5,4/7,2	40.1	3,0/3,2	12.1	1,9/1,3	2.1	4,9/4,1	20.9			4	3	5	1	1	0	0	0	Prostavasin ia 24h	0	0	1		x
65						4,6/5,8	19.9	2,5/3	5.3	1,1/1,3	2.2	9,1/9,5	89.1			4	3	7	1	1	0	0	0	Prostavasin ia 24h	0	1	0	DSA first day post intervention: clear improvement	DSA
71						2,6/2,2	7	2/2,3	2.7	1,3/0,9	0.9	7,1/6,8	50.8			4	3	6	1	1	0	0	1	Prostavasin ia 24h	0	0	1		x

## Sheet: Blatt2
Age	medical history	surgery	lactate	catecholamine	DSA-diameter	CT prox.SMA	DM prox. SMA	CT SMA middle	DM SMA middle	CT SMA dist.	DM SMA dist.	CT prox.SMV	DM prox.SMV	CT prox.iMA	DM prox. AMI	subjective vessel width	subjective vessel contrast	existence of secondary signs	diagnosis of NOMI in DSA	diagnosis of NOMI in CT	control CT examination	control DSA examination
78	cardiac surgery	0	1	1	narrow	6,9/6,7	36.3	5,5/4,9	20.9	2,7/1,8	3.9	9,1/8,5	61	1,5/2,9	3.5	3	3	6	1	1	0	05.09.09 recurrent spasm
78	cardiac surgery	1	1	1	narrow	5,5/5	23	5/4,0	14	2/2,2	2.9	13,0/11	111	1,0/1,8	2.2	3	3	5	1	1	0	0
67	liver transplantation, intestine surgery	0	1	1	segmental narrow	5,7/6,9	31.5	4,7/6,6	26.1	5,6/6,5	27.4	6,1/11,3	65.7	1,4/2,1	2.4	2	1	3	2	0	pre Vasospasm	0
81	cardiac surgery	0	1	1	narrow questionable	8,1/6,9	43.6	7,0/7,6	37	2,8/2,6	5.6	9,9/6,7	55	3,9/4,7	14.3	3	2	3	2	2	0	0
73	cardiac surgery	0	0	0	markedly narrow	6,2/5,1	25.4	7,2/6,6	36	4,0/3,7	11.5	11,1/9,9	86.3	2,9/3,3	7.9	2	2	2	2	2	0	26.2.10 persisting NOMI
77	acute renal failure	0	0	1	markedly narrow	8,1/7,2	44.5	7,4/6,7	39.5	3,3/2,2	5.5	11,7/10,5	94	2,1/2,4	3.9	3	2	4	1	1	0	10.3.10 slightly reccurent
79	kidney transplantation	0	1	1	markedly narrow	6,1/5,6	27.3	5,4/5,0	21.2	1,1/1,0	0.8	8,1/7,6	48.4	1,7/2,0	2.5	4	3	4	1	1	0	0
60	cardiac surgery	0	1	1	narrow questionable	8,7/8,2	56.7	7,2/6,6	37.6	4,4/3,4	11.6	15,3/11,8	136.5	2,9/3,4	8.1	1	1	1	0	0	0	pre IR images serving as a comparison
60	cardiac surgery	0	1	1	narrow questionable	4,6/4,4	15.1	4,0/3,3	9.9	1,7/1,5	1.9	13/10,5	103.5	1,8/2,2	3	3	2	2	0	2	0	0
77	cardiac surgery	0	0	0	narrow	4,1/3,8	12.5	4,7/3,9	14.5	3,0/2,7	6.4	8,4/7,0	45.9	2,7/3,2	6.9	3	2	0	2	0	0	0
63	heart transplantation	0	1	1	narrow	6,0/5,1	23.4	4,6/3,9	14.1	1,6/1,3	1.7	10,7/9,2	80.1	0	0	4	3	5	1	1	1	0
59	intestine surgery	0	1	1	narrow	4,1/3,9	12.57	3,1/2,5	6.16	1,4/0,8	0.7	16,3/14	181.8	0,5/1,1	0.5	3	2	4	1	1	0	0
82	cardiac surgery	0	1	1	narrow	6,8/6,3	33.4	5,8/5,3	23.8	3,0/2,7	6.5	12,0/11	101.6	3,3/3,7	9.3	2	2	2	2	2	0	0
87	cardiac surgery	1	1	1	narrow	6,9/6,0	32.2	5,6/3,4	16.3	2,5/2	3.9	6,8/6,6	34.9	3,7/5,1	14.1	2	2	3	1	1	1	1
75	cardiac surgery	1	1	1	narrow	7,1/7,5	41.8	6,0/5,3	42.2	1,4/1,2	1.3	11,1/9,7	82.1	0,6/0,8	0.4	3	2	4	1	1	0	1
48	cardiac surgery	1	1	1	narrow	3,7/3,5	10.3	3,8/3,0	8.6	1,4/1,0	1	14,6/13,3	151	1,6/2,0	2.6	4	2	3	1	1	1	0
73	liver transplantation	1	1	1	narrow	5,3/4,9	20.4	3,8/3,2	9.5	1,0/0,7	0.5	10,6/8,6	70.9	0	0	2	1	4	1	1	0	1
91	cardiac surgery	0	1	1	narrowing of the major prostheses and segmental arteries	6,2/6,0	28.8	4,3/3,8	12.3	1,8/1,6	2.1	7,7/6,9	42.1	0	0	4	3	7	1	1	0	0
74	cardiac surgery	0	0	0	moderate narrow	5,6/4,5	19.6	5,1/4,4	17.3	2,1/1,9	3.1	11/9,6	82.8	1,1/1,6	1.3	4	2	4	1	1	0	1
51	cardiac surgery	1	1	1	markedly narrow	5,6/4,9	21.4	2/1,7	2.7	0,2/0,1	0.1	6,9/6,1	36.1	0	0	4	3	2	1	1	1	1
61	intestine surgery	0	1	0	segmental narrow	4,9/4,1	15.9	4,3/3,6	11.8	1,2/0,9	0.8	7,3/5,6	32.6	1,2/1,5	1.5	4	3	6	1	1	0	1
50	trauma/icu-treatment	1	1	1	extremely narrow	5,0/4,6	18	3,5/2,6	7	2,7/1,6	3.5	5,1/3,6	14	0	0	4	3	6	1	1	1	0
47	sepsis/icu-treatment	0	1	1	extremely narrow	4,9/3,6	13.8	2,9/2,4	5.5	0,3/0,2	0.1	8,9/5,9	44.9	0	0	4	3	3	1	1	0	0
79	cardiac surgery	1	1	1	extremely narrow	6,0/5,5	25.8	5,1/4,2	17.4	1,8/1,3	1.8	9,3/7,7	54.8	1,2/1,9	1.7	3	3	6	1	1	1	0
28	trauma/icu-treatment	0	1	0	limited assessability with relatively low image morphological findings	4,8/4,1	15.2	4,2/2,8	9	3,2/2,8	7	8,6/4,8	33.5	0	0	2	1	0	2	2	1	0
88	intestine surgery	13.7.14 Endoskopie	1	1	moderate narrow	6,4/4,9	25.2	5/4,2	16	2,3/2	3.7	11,4/7,5	65.3	0	0	3	2	8	1	1	1	1
83	cardiac surgery	2014-10-17	1	1	extremely narrow	5,2/4,9	20.3	4,4/4	13.5	1,4/0,9	1	12,4/9,7	94	0	0	3	2	5	1	1	0	1
80	cardiac surgery	1	1	1	markedly narrow	5,5/5	21.3	4,2/2,7	8.8	2,5/1,9	3.6	9,2/6,8	48.8	0	0	4	3	8	1	1	1	0
77	sepsis/icu-treatment	0	1	1	extremely narrow	7,1/6,6	37.6	4,5/3,6	12.1	1,0/0,8	0.76	5,8/4,4	20.7	0	0	4	3	4	1	1	1	0
65	sepsis/icu-treatment	0	1	1	markedly narrow	4/3,7	11.6	3/2,5	6	2/1,5	1.5	9,7/8,5	65	0	0	4	3	4	1	1	0	4.5.14: complete recurrence of NOMI
71	cardiac surgery	1	1	1	markedly narrow	2,9/2,4	5.6	2,2/2	3.3	2,2/1,5	2.6	9,5/8,2	62.4	0	0	4	3	6	1	1	0	0
